# Supplementary material for: Indoxyl Sulfate Might Play a Role in Sarcopenia, While Myostatin Is an Indicator of Muscle Mass in Patients with Chronic Kidney Disease: Analysis from the RECOVERY Study
Source: Toxins (Basel). 2022 Sep 23;14(10):660. doi: 10.3390/toxins14100660 (PMC9610577; doi:10.3390/toxins14100660)
Supplement: Supplementary file 1 [file toxins-14-00660-s001.zip]

Archive with 1 entries (1 files):
- toxins-1901320-supplementary.pdf
